# Supplementary material for: Functional Validation of the Cytochrome P450 Family PgCYP309 Gene in Panax ginseng
Source: Biomolecules. 2024 Jun 17;14(6):715. doi: 10.3390/biom14060715 (PMC11201774; doi:10.3390/biom14060715)
Supplement: Supplementary file 1 [file biomolecules-14-00715-s001.zip › Table S1.xlsx]

## Sheet: Rb1
Table S2. Ginsenoside content data of samples treated with methyl jasmonate
sample group	Peak area of the sample	Peak area of standard	Concentration of standard (mg/g)	Volume of the sample solution (mL)	Dry weight of the sample (g)	Ginsenoside content (mg/g)
0-1	5354891	1026787	0.114286	5	1.43	2.08399
0-2	5309037	1026787	0.114286	5	1.5	1.96973
0-3	9662391	1026787	0.114286	5	1.34	4.01293
6-1	5509291	1026787	0.114286	5	1.07	2.86545
6-2	10575698	1026787	0.114286	5	1.25	4.70848
6-3	6650536	1026787	0.114286	5	1.49	2.484
12-1	4458274	1026787	0.114286	5	1.31	1.89399
12-2	9464330	1026787	0.114286	5	1.16	4.5406
12-3	7389986	1026787	0.114286	5	1.33	3.09224
24-1	5588962	1026787	0.114286	5	1.05	2.96226
24-2	6672153	1026787	0.114286	5	0.94	3.95021
24-3	7769146	1026787	0.114286	5	1.22	3.54401
36-1	6914693	1026787	0.114286	5	0.92	4.1828
36-2	11271828	1026787	0.114286	5	1.25	5.01841
36-3	9242846	1026787	0.114286	5	1.08	4.76281
48-1	14629249	1026787	0.114286	5	1.13	7.20485
48-2	24292419	1026787	0.114286	5	1.35	10.0143
48-3	15251861	1026787	0.114286	5	1.05	8.08379
60-1	17031314	1026787	0.114286	5	1.4	6.7702
60-2	11959657	1026787	0.114286	5	1.09	6.10624
60-3	12692643	1026787	0.114286	5	1.28	5.51853
72-1	12682956	1026787	0.114286	5	0.96	7.35243
72-2	13821138	1026787	0.114286	5	1.12	6.86764
72-3	13352502	1026787	0.114286	5	1.41	5.27018
84-1	20754225	1026787	0.114286	5	1.16	9.95704
84-2	14464280	1026787	0.114286	5	0.78	10.3201
84-3	16201053	1026787	0.114286	5	1.15	7.8402
96-1	12026861	1026787	0.114286	5	1.22	5.48623
96-2	14743137	1026787	0.114286	5	1.05	7.81416
96-3	15243261	1026787	0.114286	5	1.17	7.25059
108-1	17651580	1026787	0.114286	5	1.04	9.44565
108-2	16558040	1026787	0.114286	5	1.1	8.37718
108-3	9058047	1026787	0.114286	5	1.01	4.99108
120-1	10321076	1026787	0.114286	5	0.95	6.04621
120-2	14589564	1026787	0.114286	5	1.29	6.29411
120-3	18185209	1026787	0.114286	5	0.97	10.4335

## Sheet: Rb2
Table S2. Ginsenoside content data of samples treated with methyl jasmonate
sample group	Peak area of the sample	Peak area of standard	Concentration of standard (mg/g)	Volume of the sample solution (mL)	Dry weight of the sample (g)	Ginsenoside content (mg/g)
0-1	1926359	1804808	0.0714286	5	1.43	0.266571
0-2	2121166	1804808	0.0714286	5	1.5	0.27983
0-3	4298642	1804808	0.0714286	5	1.34	0.634801
6-1	2710002	1804808	0.0714286	5	1.07	0.501184
6-2	3692928	1804808	0.0714286	5	1.25	0.584617
6-3	3274236	1804808	0.0714286	5	1.49	0.434845
12-1	1451472	1804808	0.0714286	5	1.31	0.219254
12-2	4353186	1804808	0.0714286	5	1.16	0.742609
12-3	5720340	1804808	0.0714286	5	1.33	0.851101
24-1	3760808	1804808	0.0714286	5	1.05	0.708766
24-2	2912852	1804808	0.0714286	5	0.94	0.613199
24-3	4834378	1804808	0.0714286	5	1.22	0.784137
36-1	2707628	1804808	0.0714286	5	0.92	0.582388
36-2	3474846	1804808	0.0714286	5	1.25	0.550093
36-3	2946440	1804808	0.0714286	5	1.08	0.539865
48-1	8770586	1804808	0.0714286	5	1.13	1.53589
48-2	15333326	1804808	0.0714286	5	1.35	2.24757
48-3	7942044	1804808	0.0714286	5	1.05	1.49677
60-1	9637414	1804808	0.0714286	5	1.4	1.36221
60-2	4460580	1804808	0.0714286	5	1.09	0.809796
60-3	4257838	1804808	0.0714286	5	1.28	0.658249
72-1	7966186	1804808	0.0714286	5	0.96	1.64206
72-2	7848130	1804808	0.0714286	5	1.12	1.38663
72-3	6281556	1804808	0.0714286	5	1.41	0.881575
84-1	5862018	1804808	0.0714286	5	1.16	1
84-2	6917320	1804808	0.0714286	5	0.78	1.75491
84-3	9685184	1804808	0.0714286	5	1.15	1.66656
96-1	5171710	1804808	0.0714286	5	1.22	0.838852
96-2	7933660	1804808	0.0714286	5	1.05	1.49519
96-3	8081650	1804808	0.0714286	5	1.17	1.36686
108-1	10035902	1804808	0.0714286	5	1.04	1.90956
108-2	8884140	1804808	0.0714286	5	1.1	1.59821
108-3	5984068	1804808	0.0714286	5	1.01	1.17243
120-1	6320388	1804808	0.0714286	5	0.95	1.31653
120-2	8170892	1804808	0.0714286	5	1.29	1.2534
120-3	8256744	1804808	0.0714286	5	0.97	1.68441

## Sheet: Rb3
Table S2. Ginsenoside content data of samples treated with methyl jasmonate
sample group	Peak area of the sample	Peak area of standard	Concentration of standard (mg/g)	Volume of the sample solution (mL)	Dry weight of the sample (g)	Ginsenoside content (mg/g)
0-1	271965	875809	0.121429	5	1.43	0.131843
0-2	148668	875809	0.121429	5	1.5	0.0687081
0-3	317431	875809	0.121429	5	1.34	0.16422
6-1	185698	875809	0.121429	5	1.07	0.120311
6-2	276327	875809	0.121429	5	1.25	0.153248
6-3	228401	875809	0.121429	5	1.49	0.106266
12-1	94212	875809	0.121429	5	1.31	0.0498559
12-2	311231	875809	0.121429	5	1.16	0.185997
12-3	405409	875809	0.121429	5	1.33	0.211312
24-1	279061	875809	0.121429	5	1.05	0.184243
24-2	214768	875809	0.121429	5	0.94	0.158388
24-3	373332	875809	0.121429	5	1.22	0.212137
36-1	177687	875809	0.121429	5	0.92	0.13389
36-2	244567	875809	0.121429	5	1.25	0.135634
36-3	209561	875809	0.121429	5	1.08	0.134514
48-1	760093	875809	0.121429	5	1.13	0.466305
48-2	1345451	875809	0.121429	5	1.35	0.690901
48-3	598515	875809	0.121429	5	1.05	0.395155
60-1	719163	875809	0.121429	5	1.4	0.356107
60-2	329067	875809	0.121429	5	1.09	0.209286
60-3	300466	875809	0.121429	5	1.28	0.16273
72-1	617465	875809	0.121429	5	0.96	0.445885
72-2	561205	875809	0.121429	5	1.12	0.347364
72-3	443115	875809	0.121429	5	1.41	0.217861
84-1	669325	875809	0.121429	5	1.16	0.400001
84-2	540609	875809	0.121429	5	0.78	0.480474
84-3	757492	875809	0.121429	5	1.15	0.456627
96-1	387514	875809	0.121429	5	1.22	0.220196
96-2	633802	875809	0.121429	5	1.05	0.418452
96-3	635092	875809	0.121429	5	1.17	0.376298
108-1	180021	875809	0.121429	5	1.04	0.119997
108-2	570793	875809	0.121429	5	1.1	0.359722
108-3	272043	875809	0.121429	5	1.01	0.186723
120-1	509195	875809	0.121429	5	0.95	0.371571
120-2	525414	875809	0.121429	5	1.29	0.282354
120-3	728231	875809	0.121429	5	0.97	0.52045

## Sheet: Rd
Table S2. Ginsenoside content data of samples treated with methyl jasmonate
sample group	Peak area of the sample	Peak area of standard	Concentration of standard (mg/g)	Volume of the sample solution (mL)	Dry weight of the sample (g)	Ginsenoside content (mg/g)
0-1	1768999	912220	0.0857143	5	1.43	0.581186
0-2	2084541	912220	0.0857143	5	1.5	0.652894
0-3	1566633	912220	0.0857143	5	1.34	0.54927
6-1	1500563	912220	0.0857143	5	1.07	0.658861
6-2	1474326	912220	0.0857143	5	1.25	0.554124
6-3	1828879	912220	0.0857143	5	1.49	0.576663
12-1	792828	912220	0.0857143	5	1.31	0.284336
12-2	1986054	912220	0.0857143	5	1.16	0.804372
12-3	2461634	912220	0.0857143	5	1.33	0.869552
24-1	2198807	912220	0.0857143	5	1.05	0.983833
24-2	1316230	912220	0.0857143	5	0.94	0.657851
24-3	2385186	912220	0.0857143	5	1.22	0.918515
36-1	1872740	912220	0.0857143	5	0.92	0.956342
36-2	2445949	912220	0.0857143	5	1.25	0.919308
36-3	2013517	912220	0.0857143	5	1.08	0.875901
48-1	3355502	912220	0.0857143	5	1.13	1.39509
48-2	2873493	912220	0.0857143	5	1.35	1
48-3	3636066	912220	0.0857143	5	1.05	1.62692
60-1	6057486	912220	0.0857143	5	1.4	2.03277
60-2	2880339	912220	0.0857143	5	1.09	1.24148
60-3	3032292	912220	0.0857143	5	1.28	1.11297
72-1	3684857	912220	0.0857143	5	0.96	1.80332
72-2	4349596	912220	0.0857143	5	1.12	1.82454
72-3	4453504	912220	0.0857143	5	1.41	1.48391
84-1	4938152	912220	0.0857143	5	1.16	2
84-2	3954104	912220	0.0857143	5	0.78	2.38165
84-3	5079590	912220	0.0857143	5	1.15	2.07517
96-1	3128719	912220	0.0857143	5	1.22	1.20484
96-2	4000791	912220	0.0857143	5	1.05	1.79011
96-3	4514765	912220	0.0857143	5	1.17	1.8129
108-1	3171113	912220	0.0857143	5	1.04	1.43252
108-2	4586542	912220	0.0857143	5	1.1	1.95892
108-3	3677738	912220	0.0857143	5	1.01	1.71074
120-1	2878877	912220	0.0857143	5	0.95	1.42372
120-2	3790892	912220	0.0857143	5	1.29	1.38062
120-3	4462043	912220	0.0857143	5	0.97	2.16115

## Sheet: Rg3
Table S2. Ginsenoside content data of samples treated with methyl jasmonate
sample group	Peak area of the sample	Peak area of standard	Concentration of standard (mg/g)	Volume of the sample solution (mL)	Dry weight of the sample (g)	Ginsenoside content (mg/g)
0-1	119708	135020	0.0857143	5	1.43	0.265713
0-2	149661	135020	0.0857143	5	1.5	0.316696
0-3	93494	135020	0.0857143	5	1.34	0.221464
6-1	134739	135020	0.0857143	5	1.07	0.3997
6-2	120277	135020	0.0857143	5	1.25	0.30542
6-3	146899	135020	0.0857143	5	1.49	0.312938
12-1	141575	135020	0.0857143	5	1.31	0.343037
12-2	118161	135020	0.0857143	5	1.16	0.323326
12-3	171149	135020	0.0857143	5	1.33	0.408458
24-1	81686	135020	0.0857143	5	1.05	0.246935
24-2	113679	135020	0.0857143	5	0.94	0.383864
24-3	189425	135020	0.0857143	5	1.22	0.492836
36-1	137827	135020	0.0857143	5	0.92	0.475523
36-2	116274	135020	0.0857143	5	1.25	0.295255
36-3	125476	135020	0.0857143	5	1.08	0.368775
48-1	284084	135020	0.0857143	5	1.13	0.797983
48-2	595643	135020	0.0857143	5	1.35	1.40048
48-3	249822	135020	0.0857143	5	1.05	0.755208
60-1	224580	135020	0.0857143	5	1.4	0.509176
60-2	216738	135020	0.0857143	5	1.09	0.631152
60-3	227666	135020	0.0857143	5	1.28	0.564564
72-1	202099	135020	0.0857143	5	0.96	0.668218
72-2	195698	135020	0.0857143	5	1.12	0.554617
72-3	203801	135020	0.0857143	5	1.41	0.458788
84-1	289149	135020	0.0857143	5	1.16	0.791205
84-2	229414	135020	0.0857143	5	0.78	0.933578
84-3	245754	135020	0.0857143	5	1.15	0.678309
96-1	202609	135020	0.0857143	5	1.22	0.527138
96-2	216326	135020	0.0857143	5	1.05	0.65395
96-3	240069	135020	0.0857143	5	1.17	0.651291
108-1	232519	135020	0.0857143	5	1.04	0.70966
108-2	216837	135020	0.0857143	5	1.1	0.6257
108-3	190855	135020	0.0857143	5	1.01	0.599801
120-1	193702	135020	0.0857143	5	0.95	0.647196
120-2	228905	135020	0.0857143	5	1.29	0.563236
120-3	250943	135020	0.0857143	5	0.97	0.821161

## Sheet: Rh2
Table S2. Ginsenoside content data of samples treated with methyl jasmonate
sample group	Peak area of the sample	Peak area of standard	Concentration of standard (mg/g)	Volume of the sample solution (mL)	Dry weight of the sample (g)	Ginsenoside content (mg/g)
0-1	221165	999813	0.0857143	5	1.43	0.0662956
0-2	120186	999813	0.0857143	5	1.5	0.0343453
0-3	115638	999813	0.0857143	5	1.34	0.0369914
6-1	131480	999813	0.0857143	5	1.07	0.0526721
6-2	150751	999813	0.0857143	5	1.25	0.0516957
6-3	205466	999813	0.0857143	5	1.49	0.0591096
12-1	239805	999813	0.0857143	5	1.31	0.0784678
12-2	140361	999813	0.0857143	5	1.16	0.0518672
12-3	136848	999813	0.0857143	5	1.33	0.0441053
24-1	162175	999813	0.0857143	5	1.05	0.0662063
24-2	121508	999813	0.0857143	5	0.94	0.0554091
24-3	205429	999813	0.0857143	5	1.22	0.0721783
36-1	129625	999813	0.0857143	5	0.92	0.0603956
36-2	112686	999813	0.0857143	5	1.25	0.0386424
36-3	217339	999813	0.0857143	5	1.08	0.0862618
48-1	342928	999813	0.0857143	5	1.13	0.130086
48-2	492923	999813	0.0857143	5	1.35	0.156513
48-3	257217	999813	0.0857143	5	1.05	0.105006
60-1	297432	999813	0.0857143	5	1.4	0.0910676
60-2	263878	999813	0.0857143	5	1.09	0.103772
60-3	195481	999813	0.0857143	5	1.28	0.0654635
72-1	223958	999813	0.0857143	5	0.96	0.0999999
72-2	268418	999813	0.0857143	5	1.12	0.10273
72-3	237934	999813	0.0857143	5	1.41	0.0723339
84-1	196443	999813	0.0857143	5	1.16	0.072591
84-2	255961	999813	0.0857143	5	0.78	0.140664
84-3	232778	999813	0.0857143	5	1.15	0.0867658
96-1	193609	999813	0.0857143	5	1.22	0.0680252
96-2	185699	999813	0.0857143	5	1.05	0.0758097
96-3	341173	999813	0.0857143	5	1.17	0.124995
108-1	239018	999813	0.0857143	5	1.04	0.0985149
108-2	222651	999813	0.0857143	5	1.1	0.0867634
108-3	259413	999813	0.0857143	5	1.01	0.110097
120-1	191734	999813	0.0857143	5	0.95	0.0865127
120-2	361131	999813	0.0857143	5	1.29	0.12
120-3	215792	999813	0.0857143	5	0.97	0.0953604

## Sheet: PPD
Table S2. Ginsenoside content data of samples treated with methyl jasmonate
sample group	Peak area of the sample	Peak area of standard	Concentration of standard (mg/g)	Volume of the sample solution (mL)	Dry weight of the sample (g)	Ginsenoside content (mg/g)
0-1	271579	3279840	0.135714	5	1.43	0.0392919
0-2	303566	3279840	0.135714	5	1.5	0.0418702
0-3	354706	3279840	0.135714	5	1.34	0.0547654
6-1	365508	3279840	0.135714	5	1.07	0.0706734
6-2	384398	3279840	0.135714	5	1.25	0.063623
6-3	402177	3279840	0.135714	5	1.49	0.0558437
12-1	252998	3279840	0.135714	5	1.31	0.0399566
12-2	368446	3279840	0.135714	5	1.16	0.0657141
12-3	386457	3279840	0.135714	5	1.33	0.0601163
24-1	425116	3279840	0.135714	5	1.05	0.0837647
24-2	365275	3279840	0.135714	5	0.94	0.0803961
24-3	431104	3279840	0.135714	5	1.22	0.073108
36-1	406343	3279840	0.135714	5	0.92	0.0913793
36-2	361280	3279840	0.135714	5	1.25	0.0597966
36-3	460371	3279840	0.135714	5	1.08	0.0881916
48-1	409567	3279840	0.135714	5	1.13	0.0749876
48-2	622529	3279840	0.135714	5	1.35	0.0954045
48-3	424833	3279840	0.135714	5	1.05	0.0837089
60-1	438127	3279840	0.135714	5	1.4	0.0647463
60-2	382811	3279840	0.135714	5	1.09	0.0726609
60-3	445527	3279840	0.135714	5	1.28	0.0720123
72-1	429011	3279840	0.135714	5	0.96	0.0924571
72-2	488532	3279840	0.135714	5	1.12	0.0902439
72-3	436193	3279840	0.135714	5	1.41	0.0640033
84-1	515702	3279840	0.135714	5	1.16	0.091978
84-2	311624	3279840	0.135714	5	0.78	0.082657
84-3	514447	3279840	0.135714	5	1.15	0.092552
96-1	506509	3279840	0.135714	5	1.22	0.0858955
96-2	577713	3279840	0.135714	5	1.05	0.113832
96-3	511382	3279840	0.135714	5	1.17	0.0904279
108-1	561436	3279840	0.135714	5	1.04	0.111689
108-2	532189	3279840	0.135714	5	1.1	0.100096
108-3	572402	3279840	0.135714	5	1.01	0.117253
120-1	549027	3279840	0.135714	5	0.95	0.119567
120-2	527793	3279840	0.135714	5	1.29	0.084648
120-3	582731	3279840	0.135714	5	0.97	0.124291

## Sheet: Re
Table S2. Ginsenoside content data of samples treated with methyl jasmonate
sample group	Peak area of the sample	Peak area of standard	Concentration of standard (mg/g)	Volume of the sample solution (mL)	Dry weight of the sample (g)	Ginsenoside content (mg/g)
0-1	5046572	902014	0.0857143	5	1.43	1.67676
0-2	4926315	902014	0.0857143	5	1.5	1.56042
0-3	5026303	902014	0.0857143	5	1.34	1.78219
6-1	4624617	902014	0.0857143	5	1.07	2.05353
6-2	6559826	902014	0.0857143	5	1.25	2.4934
6-3	5685192	902014	0.0857143	5	1.49	1.81288
12-1	2108891	902014	0.0857143	5	1.31	0.764879
12-2	4423111	902014	0.0857143	5	1.16	1.81167
12-3	5107597	902014	0.0857143	5	1.33	1.82463
24-1	3673934	902014	0.0857143	5	1.05	1.66246
24-2	2828765	902014	0.0857143	5	0.94	1.42981
24-3	4985265	902014	0.0857143	5	1.22	1.9415
36-1	2777388	902014	0.0857143	5	0.92	1.43436
36-2	3685975	902014	0.0857143	5	1.25	1.40105
36-3	3171347	902014	0.0857143	5	1.08	1.39518
48-1	6259567	902014	0.0857143	5	1.13	2.63194
48-2	12297798	902014	0.0857143	5	1.35	4.32816
48-3	6971132	902014	0.0857143	5	1.05	3.15445
60-1	7627951	902014	0.0857143	5	1.4	2.58875
60-2	3627176	902014	0.0857143	5	1.09	1.58107
60-3	3564916	902014	0.0857143	5	1.28	1.32327
72-1	5283956	902014	0.0857143	5	0.96	2.61516
72-2	6691368	902014	0.0857143	5	1.12	2.83862
72-3	4383702	902014	0.0857143	5	1.41	1.47717
84-1	7116986	902014	0.0857143	5	1.16	2.91506
84-2	2622730	902014	0.0857143	5	0.78	1.5976
84-3	4684801	902014	0.0857143	5	1.15	1.93554
96-1	416551	902014	0.0857143	5	1.22	0.162225
96-2	4588919	902014	0.0857143	5	1.05	2.0765
96-3	6687712	902014	0.0857143	5	1.17	2.71582
108-1	5210528	902014	0.0857143	5	1.04	2.38045
108-2	4140716	902014	0.0857143	5	1.1	1.78852
108-3	2171852	902014	0.0857143	5	1.01	1.02169
120-1	3361597	902014	0.0857143	5	0.95	1.68125
120-2	5028458	902014	0.0857143	5	1.29	1.85206
120-3	4263459	902014	0.0857143	5	0.97	2.08834

## Sheet: Rf
Table S2. Ginsenoside content data of samples treated with methyl jasmonate
sample group	Peak area of the sample	Peak area of standard	Concentration of standard (mg/g)	Volume of the sample solution (mL)	Dry weight of the sample (g)	Ginsenoside content (mg/g)
0-1	651006	1215071	0.114286	5	1.43	0.214096
0-2	592441	1215071	0.114286	5	1.5	0.185744
0-3	617460	1215071	0.114286	5	1.34	0.216703
6-1	567264	1215071	0.114286	5	1.07	0.249323
6-2	897460	1215071	0.114286	5	1.25	0.337649
6-3	650791	1215071	0.114286	5	1.49	0.205407
12-1	260297	1215071	0.114286	5	1.31	0.0934455
12-2	575740	1215071	0.114286	5	1.16	0.233415
12-3	764363	1215071	0.114286	5	1.33	0.270277
24-1	682190	1215071	0.114286	5	1.05	0.305546
24-2	474606	1215071	0.114286	5	0.94	0.237446
24-3	690751	1215071	0.114286	5	1.22	0.26627
36-1	502529	1215071	0.114286	5	0.92	0.256882
36-2	743586	1215071	0.114286	5	1.25	0.279757
36-3	496731	1215071	0.114286	5	1.08	0.216301
48-1	880887	1215071	0.114286	5	1.13	0.366608
48-2	989977	1215071	0.114286	5	1.35	0.344867
48-3	1027381	1215071	0.114286	5	1.05	0.460153
60-1	701764	1215071	0.114286	5	1.4	0.235735
60-2	401830	1215071	0.114286	5	1.09	0.173371
60-3	438336	1215071	0.114286	5	1.28	0.161049
72-1	880971	1215071	0.114286	5	0.96	0.431569
72-2	1242801	1215071	0.114286	5	1.12	0.521848
72-3	574280	1215071	0.114286	5	1.41	0.191542
84-1	828756	1215071	0.114286	5	1.16	0.335992
84-2	378941	1215071	0.114286	5	0.78	0.228474
84-3	552446	1215071	0.114286	5	1.15	0.225919
96-1	561601	1215071	0.114286	5	1.22	0.216485
96-2	472494	1215071	0.114286	5	1.05	0.211625
96-3	745919	1215071	0.114286	5	1.17	0.299824
108-1	687542	1215071	0.114286	5	1.04	0.310904
108-2	547748	1215071	0.114286	5	1.1	0.234179
108-3	245894	1215071	0.114286	5	1.01	0.114495
120-1	844345	1215071	0.114286	5	0.95	0.417981
120-2	677760	1215071	0.114286	5	1.29	0.247085
120-3	524812	1215071	0.114286	5	0.97	0.254444

## Sheet: Rg1
Table S2. Ginsenoside content data of samples treated with methyl jasmonate
sample group	Peak area of the sample	Peak area of standard	Concentration of standard (mg/g)	Volume of the sample solution (mL)	Dry weight of the sample (g)	Ginsenoside content (mg/g)
0-1	4404492	1103445	0.092857	5	1.43	1.29597
0-2	6126712	1103445	0.092857	5	1.5	1.71858
0-3	3435742	1103445	0.092857	5	1.34	1.07882
6-1	4660307	1103445	0.092857	5	1.07	1.83259
6-2	5105025	1103445	0.092857	5	1.25	1.71839
6-3	5365287	1103445	0.092857	5	1.49	1.5151
12-1	2255085	1103445	0.092857	5	1.31	0.724312
12-2	4035643	1103445	0.092857	5	1.16	1.46382
12-3	4600633	1103445	0.092857	5	1.33	1.45546
24-1	3452103	1103445	0.092857	5	1.05	1.38334
24-2	2180792	1103445	0.092857	5	0.94	0.976159
24-3	3762698	1103445	0.092857	5	1.22	1.2977
36-1	2734057	1103445	0.092857	5	0.92	1.25041
36-2	3991475	1103445	0.092857	5	1.25	1.34356
36-3	3949034	1103445	0.092857	5	1.08	1.53851
48-1	3855691	1103445	0.092857	5	1.13	1.43568
48-2	5381689	1103445	0.092857	5	1.35	1.67733
48-3	3962526	1103445	0.092857	5	1.05	1.58788
60-1	4960361	1103445	0.092857	5	1.4	1.4908
60-2	4441476	1103445	0.092857	5	1.09	1.71449
60-3	4595950	1103445	0.092857	5	1.28	1.51077
72-1	2698790	1103445	0.092857	5	0.96	1.18286
72-2	4255780	1103445	0.092857	5	1.12	1.5988
72-3	4342276	1103445	0.092857	5	1.41	1.29578
84-1	4176828	1103445	0.092857	5	1.16	1.51503
84-2	2047325	1103445	0.092857	5	0.78	1.1044
84-3	3145989	1103445	0.092857	5	1.15	1.15105
96-1	5469336	1103445	0.092857	5	1.22	1.88629
96-2	3119743	1103445	0.092857	5	1.05	1.25015
96-3	5035348	1103445	0.092857	5	1.17	1.81083
108-1	3743180	1103445	0.092857	5	1.04	1.5144
108-2	4331631	1103445	0.092857	5	1.1	1.65689
108-3	3007220	1103445	0.092857	5	1.01	1.25279
120-1	3647222	1103445	0.092857	5	0.95	1.61537
120-2	6444395	1103445	0.092857	5	1.29	2.10197
120-3	3306104	1103445	0.092857	5	0.97	1.4341

[truncated: 3 more sheets: Rg2, Rh1, PPT]
