# Supplementary material for: Functional Validation of the Cytochrome P450 Family PgCYP309 Gene in Panax ginseng
Source: Biomolecules. 2024 Jun 17;14(6):715. doi: 10.3390/biom14060715 (PMC11201774; doi:10.3390/biom14060715)
Supplement: Supplementary file 1 [file biomolecules-14-00715-s001.zip › Table S2.xlsx]

## Sheet: Re
Table S3. Ginsenoside content data of gene overexpression positive materials
sample group	Peak area of the sample	Peak area of standard	Concentration of standard (mg/g)	Volume of the sample solution (mL)	Dry weight of the sample (g)	Ginsenoside content (mg/g)
CK-1	3305929	1061314	0.0857143	5	1.48	0.90201
CK-2	3246136	1061314	0.0857143	5	1.25	1.04866
CK-3	3261378	1061314	0.0857143	5	1.15	1.1452
1-1	2567508	1061314	0.0857143	5	0.95	1.09136
1-2	2216946	1061314	0.0857143	5	0.87	1.029
1-3	2786730	1061314	0.0857143	5	0.85	1.3239
2-1	3194258	1061314	0.0857143	5	0.97	1.32977
2-2	3236143	1061314	0.0857143	5	0.95	1.37557
2-3	4365672	1061314	0.0857143	5	1.1	1.60265
3-1	3375215	1061314	0.0857143	5	1	1.36295
3-2	3755855	1061314	0.0857143	5	0.88	1.72348
3-3	3014108	1061314	0.0857143	5	1.11	1.09652
4-1	2841169	1061314	0.0857143	5	0.81	1.41642
4-2	2947298	1061314	0.0857143	5	0.81	1.46933
4-3	3511488	1061314	0.0857143	5	0.85	1.66821
5-1	4822139	1061314	0.0857143	5	1.25	1.55779
5-2	4708456	1061314	0.0857143	5	1.19	1.59776
5-3	6945609	1061314	0.0857143	5	1.7	1.64984

## Sheet: Rg2
Table S3. Ginsenoside content data of gene overexpression positive materials
sample group	Peak area of the sample	Peak area of standard	Concentration of standard (mg/g)	Volume of the sample solution (mL)	Dry weight of the sample (g)	Ginsenoside content (mg/g)
CK-1	201588	2189329	0.135714	5	1.48	0.042217
CK-2	180854	2189329	0.135714	5	1.25	0.0448438
CK-3	234664	2189329	0.135714	5	1.15	0.063246
1-1	237640	2189329	0.135714	5	0.95	0.0775319
1-2	295725	2189329	0.135714	5	0.87	0.105355
1-3	369990	2189329	0.135714	5	0.85	0.134914
2-1	329785	2189329	0.135714	5	0.97	0.105376
2-2	372082	2189329	0.135714	5	0.95	0.121395
2-3	531238	2189329	0.135714	5	1.1	0.149686
3-1	363849	2189329	0.135714	5	1	0.112773
3-2	389038	2189329	0.135714	5	0.88	0.137023
3-3	325184	2189329	0.135714	5	1.11	0.090801
4-1	263549	2189329	0.135714	5	0.81	0.100847
4-2	352451	2189329	0.135714	5	0.81	0.134865
4-3	277241	2189329	0.135714	5	0.85	0.101093
5-1	806688	2189329	0.135714	5	1.25	0.200023
5-2	862536	2189329	0.135714	5	1.19	0.224654
5-3	1026051	2189329	0.135714	5	1.7	0.18707

## Sheet: PPD
Table S3. Ginsenoside content data of gene overexpression positive materials
sample group	Peak area of the sample	Peak area of standard	Concentration of standard (mg/g)	Volume of the sample solution (mL)	Dry weight of the sample (g)	Ginsenoside content (mg/g)
CK-1	117672	3756205	0.135714	5	1.48	0.0143634
CK-2	133517	3756205	0.135714	5	1.25	0.0192962
CK-3	44056	3756205	0.135714	5	1.15	0.00692076
1-1	135356	3756205	0.135714	5	0.95	0.0257395
1-2	109925	3756205	0.135714	5	0.87	0.0228257
1-3	210547	3756205	0.135714	5	0.85	0.0447483
2-1	60722	3756205	0.135714	5	0.97	0.0113089
2-2	66248	3756205	0.135714	5	0.95	0.0125978
2-3	95520	3756205	0.135714	5	1.1	0.0156873
3-1	194529	3756205	0.135714	5	1	0.0351423
3-2	234495	3756205	0.135714	5	0.88	0.048139
3-3	126143	3756205	0.135714	5	1.11	0.0205299
4-1	310931	3756205	0.135714	5	0.81	0.0693466
4-2	295203	3756205	0.135714	5	0.81	0.0658388
4-3	302832	3756205	0.135714	5	0.85	0.0643619
5-1	275795	3756205	0.135714	5	1.25	0.0398587
5-2	342491	3756205	0.135714	5	1.19	0.0519934
5-3	425013	3756205	0.135714	5	1.7	0.0451647

## Sheet: PPT
Table S3. Ginsenoside content data of gene overexpression positive materials
sample group	Peak area of the sample	Peak area of standard	Concentration of standard (mg/g)	Volume of the sample solution (mL)	Dry weight of the sample (g)	Ginsenoside content (mg/g)
CK-1	59885	2228821	0.114286	5	1.48	0.0103739
CK-2	25860	2228821	0.114286	5	1.25	0.00530402
CK-3	64343	2228821	0.114286	5	1.15	0.0143447
1-1	160498	2228821	0.114286	5	0.95	0.0433144
1-2	173975	2228821	0.114286	5	0.87	0.0512689
1-3	217686	2228821	0.114286	5	0.85	0.0656596
2-1	296074	2228821	0.114286	5	0.97	0.0782556
2-2	299701	2228821	0.114286	5	0.95	0.0808819
2-3	274105	2228821	0.114286	5	1.1	0.0638868
3-1	135692	2228821	0.114286	5	1	0.0347889
3-2	169534	2228821	0.114286	5	0.88	0.0493925
3-3	189045	2228821	0.114286	5	1.11	0.0436645
4-1	186594	2228821	0.114286	5	0.81	0.0590608
4-2	189032	2228821	0.114286	5	0.81	0.0598325
4-3	135651	2228821	0.114286	5	0.85	0.0409158
5-1	155976	2228821	0.114286	5	1.25	0.0319915
5-2	170687	2228821	0.114286	5	1.19	0.0367739
5-3	319430	2228821	0.114286	5	1.7	0.0481741

## Sheet: Rb1
Table S3. Ginsenoside content data of gene overexpression positive materials
sample group	Peak area of the sample	Peak area of standard	Concentration of standard (mg/g)	Volume of the sample solution (mL)	Dry weight of the sample (g)	Ginsenoside content (mg/g)
CK-1	10955704	1165411	0.114286	5	1.48	3.62962
CK-2	9219342	1165411	0.114286	5	1.25	3.61637
CK-3	9502300	1165411	0.114286	5	1.15	4.05148
1-1	2168235	1165411	0.114286	5	0.95	1.11909
1-2	2769573	1165411	0.114286	5	0.87	1.5609
1-3	3410439	1165411	0.114286	5	0.85	1.96732
2-1	4511467	1165411	0.114286	5	0.97	2.28049
2-2	4096096	1165411	0.114286	5	0.95	2.11412
2-3	5477677	1165411	0.114286	5	1.1	2.44167
3-1	4195257	1165411	0.114286	5	1	2.05703
3-2	3491225	1165411	0.114286	5	0.88	1.94526
3-3	3066345	1165411	0.114286	5	1.11	1.35451
4-1	3215859	1165411	0.114286	5	0.81	1.94668
4-2	3696191	1165411	0.114286	5	0.81	2.23744
4-3	1966641	1165411	0.114286	5	0.85	1.13446
5-1	6450094	1165411	0.114286	5	1.25	2.53011
5-2	8253176	1165411	0.114286	5	1.19	3.40061
5-3	7599401	1165411	0.114286	5	1.7	2.19186

## Sheet: Rb2
Table S3. Ginsenoside content data of gene overexpression positive materials
sample group	Peak area of the sample	Peak area of standard	Concentration of standard (mg/g)	Volume of the sample solution (mL)	Dry weight of the sample (g)	Ginsenoside content (mg/g)
CK-1	1677407	2079318	0.0714286	5	1.48	0.194669
CK-2	1261758	2079318	0.0714286	5	1.25	0.173375
CK-3	1641249	2079318	0.0714286	5	1.15	0.245131
1-1	355767	2079318	0.0714286	5	0.95	0.0643225
1-2	388320	2079318	0.0714286	5	0.87	0.076664
1-3	425748	2079318	0.0714286	5	0.85	0.086031
2-1	431288	2079318	0.0714286	5	0.97	0.0763689
2-2	431001	2079318	0.0714286	5	0.95	0.0779248
2-3	569142	2079318	0.0714286	5	1.1	0.0888687
3-1	798100	2079318	0.0714286	5	1	0.137081
3-2	688650	2079318	0.0714286	5	0.88	0.134412
3-3	428962	2079318	0.0714286	5	1.11	0.0663769
4-1	358475	2079318	0.0714286	5	0.81	0.0760142
4-2	424760	2079318	0.0714286	5	0.81	0.0900699
4-3	350328	2079318	0.0714286	5	0.85	0.0707908
5-1	1028148	2079318	0.0714286	5	1.25	0.141275
5-2	1147672	2079318	0.0714286	5	1.19	0.16565
5-3	1367575	2079318	0.0714286	5	1.7	0.138173

## Sheet: Rc
Table S3. Ginsenoside content data of gene overexpression positive materials
sample group	Peak area of the sample	Peak area of standard	Concentration of standard (mg/g)	Volume of the sample solution (mL)	Dry weight of the sample (g)	Ginsenoside content (mg/g)
CK-1	1449525	3353862	0.0857143	5	1.48	0.125153
CK-2	1202443	3353862	0.0857143	5	1.25	0.122923
CK-3	1452943	3353862	0.0857143	5	1.15	0.161447
1-1	514665	3353862	0.0857143	5	0.95	0.0692276
1-2	527606	3353862	0.0857143	5	0.87	0.0774941
1-3	515622	3353862	0.0857143	5	0.85	0.0775159
2-1	455708	3353862	0.0857143	5	0.97	0.0600334
2-2	480585	3353862	0.0857143	5	0.95	0.0646435
2-3	646376	3353862	0.0857143	5	1.1	0.075088
3-1	1055723	3353862	0.0857143	5	1	0.134905
3-2	934686	3353862	0.0857143	5	0.88	0.135725
3-3	620232	3353862	0.0857143	5	1.11	0.0714018
4-1	486818	3353862	0.0857143	5	0.81	0.0767997
4-2	507901	3353862	0.0857143	5	0.81	0.0801257
4-3	633865	3353862	0.0857143	5	0.85	0.0952919
5-1	875627	3353862	0.0857143	5	1.25	0.0895132
5-2	1022275	3353862	0.0857143	5	1.19	0.109774
5-3	1111330	3353862	0.0857143	5	1.7	0.0835357

## Sheet: Rd
Table S3. Ginsenoside content data of PgCYP309 gene overexpression positive materials of ginseng hairy roots
Sample group	Peak area of the sample	Peak area of standard	Concentration of standard (mg/g)	Volume of the sample solution (mL)	Dry weight of the sample (g)	Ginsenoside content (mg/g)
CK-1	982568	1051497	0.0857143	5	1.48	0.270593
CK-2	794853	1051497	0.0857143	5	1.25	0.259174
CK-3	988789	1051497	0.0857143	5	1.15	0.350446
1-1	378343	1051497	0.0857143	5	0.95	0.162322
1-2	215746	1051497	0.0857143	5	0.87	0.101074
1-3	241655	1051497	0.0857143	5	0.85	0.115876
2-1	221295	1051497	0.0857143	5	0.97	0.0929855
2-2	226617	1051497	0.0857143	5	0.95	0.0972264
2-3	360559	1051497	0.0857143	5	1.1	0.133598
3-1	635705	1051497	0.0857143	5	1	0.259102
3-2	518123	1051497	0.0857143	5	0.88	0.239975
3-3	440621	1051497	0.0857143	5	1.11	0.161792
4-1	199084	1051497	0.0857143	5	0.81	0.100177
4-2	225589	1051497	0.0857143	5	0.81	0.113514
4-3	289801	1051497	0.0857143	5	0.85	0.138962
5-1	552939	1051497	0.0857143	5	1.25	0.180294
5-2	606376	1051497	0.0857143	5	1.19	0.207687
5-3	646463	1051497	0.0857143	5	1.7	0.154992
